# Supplementary material for: Transcriptomic Analysis of Subtype-Specific Tyrosine Kinases as Triple Negative Breast Cancer Biomarkers
Source: Cancers (Basel). 2023 Jan 7;15(2):403. doi: 10.3390/cancers15020403 (PMC9856281; doi:10.3390/cancers15020403)
Supplement: Supplementary file 1 [file cancers-15-00403-s001.zip]

Archive with 1 entries (1 files):
- cancers-2147013-supplementary.pdf
